# Supplementary material for: Investigation of the Anti-Methicillin-Resistant Staphylococcus aureus Activity of (+)-Tanikolide- and (+)-Malyngolide-Based Analogues Prepared by Asymmetric Synthesis
Source: Int J Mol Sci. 2021 Jun 15;22(12):6400. doi: 10.3390/ijms22126400 (PMC8232695; doi:10.3390/ijms22126400)
Supplement: Supplementary file 1 [file ijms-22-06400-s001.zip]

Archive with 1 entries (1 files):
- ijms-1158985-supplementary.pdf
